# Supplementary material for: Right Ventricular Free Wall Strain in Healthy Lowlanders and Highlanders—A Case-Control Study
Source: J Clin Med. 2026 Feb 15;15(4):1548. doi: 10.3390/jcm15041548 (PMC12942162; doi:10.3390/jcm15041548)
Supplement: Supplementary file 1 [file jcm-15-01548-s001.zip]

Archive with 1 entries (1 files):
- jcm-4120767-supplementary.pdf
